# Supplementary material for: ﻿Taxonomy, morphology and cytology of Micranthes virginiensis (Michaux) Small (Saxifragales, Saxifragaceae), new chromosome counts for Micranthes and description of a new Micranthes species from the south-eastern USA
Source: PhytoKeys. 2025 Dec 12;267:309–43. doi: 10.3897/phytokeys.267.162132 (PMC12717515; doi:10.3897/phytokeys.267.162132)
Supplement: XML Treatment for Micranthes scopularum [file phytokeys.267.162132-treatment1.xml]

<!DOCTYPE tp:taxon-treatment
  PUBLIC "-//TaxonX//DTD Taxonomic Treatment Publishing DTD v0 20100105//EN" "tax-treatment-NSO.dtd">
<tp:taxon-treatment xmlns:tp="http://www.plazi.org/taxpub"><tp:treatment-meta><kwd-group><label>Taxon classification</label><kwd>
                <named-content content-type="kingdom">Plantae</named-content>
              </kwd><kwd>
                <named-content content-type="order">Saxifragales</named-content>
              </kwd><kwd>
                <named-content content-type="family">Saxifragaceae</named-content>
              </kwd></kwd-group><mixed-citation publication-type="journal"><person-group><name><surname>Hall</surname><given-names>Tara K.</given-names></name><name><surname>da Silveira</surname><given-names>Luiz F. L.</given-names></name><name><surname>Lanning</surname><given-names>Max S.</given-names></name><name><surname>Mathews</surname><given-names>Katherine G.</given-names></name></person-group><article-title>﻿Taxonomy, morphology and cytology of <italic><tp:taxon-name><tp:taxon-name-part taxon-name-part-type="genus" reg="Micranthes">Micranthes</tp:taxon-name-part> <tp:taxon-name-part taxon-name-part-type="species" reg="virginiensis">virginiensis</tp:taxon-name-part></tp:taxon-name></italic> (Michaux) Small (<tp:taxon-name><tp:taxon-name-part taxon-name-part-type="order">Saxifragales</tp:taxon-name-part></tp:taxon-name>, <tp:taxon-name><tp:taxon-name-part taxon-name-part-type="family">Saxifragaceae</tp:taxon-name-part></tp:taxon-name>), new chromosome counts for <italic><tp:taxon-name><tp:taxon-name-part taxon-name-part-type="genus" reg="Micranthes">Micranthes</tp:taxon-name-part></tp:taxon-name></italic> and description of a new <italic><tp:taxon-name><tp:taxon-name-part taxon-name-part-type="genus" reg="Micranthes">Micranthes</tp:taxon-name-part></tp:taxon-name></italic> species from the south-eastern USA</article-title><source>PhytoKeys</source><day>12</day><month>12</month><year>2025</year><volume>267</volume><fpage>309</fpage><lpage>343</lpage><pub-id pub-id-type="doi">10.3897/phytokeys.267.162132</pub-id></mixed-citation></tp:treatment-meta><tp:nomenclature><label>﻿</label><tp:taxon-name><object-id xmlns:xlink="http://www.w3.org/1999/xlink" content-type="arpha" xlink:type="simple">478AF42E-6B02-5C19-B88C-0B410719BCEC</object-id>
              <tp:taxon-name-part taxon-name-part-type="genus" reg="Micranthes">Micranthes</tp:taxon-name-part>
              <tp:taxon-name-part taxon-name-part-type="species" reg="scopularum">scopularum</tp:taxon-name-part>
              <object-id xmlns:xlink="http://www.w3.org/1999/xlink" content-type="ipni" xlink:type="simple">urn:lsid:ipni.org:names:77373282-1</object-id>
            </tp:taxon-name><tp:taxon-authority>Hall, Lanning &amp; Mathews</tp:taxon-authority><tp:taxon-status xmlns:xlink="http://www.w3.org/1999/xlink" xlink:type="simple">sp. nov.</tp:taxon-status><xref ref-type="fig" rid="F9">Figs 9b, c</xref><xref ref-type="fig" rid="F10">, 10</xref><xref ref-type="fig" rid="F11">, 11</xref></tp:nomenclature><tp:treatment-sec sec-type="diagnosis" id="SECID0E54BI"><title>Diagnosis.</title><p><italic><tp:taxon-name><tp:taxon-name-part taxon-name-part-type="genus" reg="Micranthes">Micranthes</tp:taxon-name-part> <tp:taxon-name-part taxon-name-part-type="species" reg="scopularum">scopularum</tp:taxon-name-part></tp:taxon-name></italic> most closely resembles <italic><tp:taxon-name><tp:taxon-name-part taxon-name-part-type="genus" reg="Micranthes">M.</tp:taxon-name-part> <tp:taxon-name-part taxon-name-part-type="species" reg="virginiensis">virginiensis</tp:taxon-name-part></tp:taxon-name></italic>, but differs in having longer stamens (2.24–3.57 mm long vs. 0.91–2.04 mm long) that are greater than half the length of the petals (vs. less than half the length of the petals), that are exserted from the petals (vs. included within the petals) and red-orange anthers (vs. yellow).</p><fig id="F9" position="float" orientation="portrait"><object-id xmlns:xlink="http://www.w3.org/1999/xlink" content-type="doi" xlink:type="simple">10.3897/phytokeys.267.162132.figure9</object-id><object-id xmlns:xlink="http://www.w3.org/1999/xlink" content-type="arpha" xlink:type="simple">52DACEA4-76E6-54AA-AAB3-DBA41733E9CF</object-id><label>Figure 9.</label><caption><p>Comparison of flowers of <italic><tp:taxon-name><tp:taxon-name-part taxon-name-part-type="genus" reg="Micrathes">Micrathes</tp:taxon-name-part> <tp:taxon-name-part taxon-name-part-type="species" reg="scopularum">scopularum</tp:taxon-name-part></tp:taxon-name></italic> and related species. a. Typical <italic><tp:taxon-name><tp:taxon-name-part taxon-name-part-type="genus" reg="Micranthes">M.</tp:taxon-name-part> <tp:taxon-name-part taxon-name-part-type="species" reg="virginiensis">virginiensis</tp:taxon-name-part></tp:taxon-name></italic> flower. Glassy Mountain, SC.; b. <italic><tp:taxon-name><tp:taxon-name-part taxon-name-part-type="genus" reg="Micranthes">M.</tp:taxon-name-part> <tp:taxon-name-part taxon-name-part-type="species" reg="scopularum">scopularum</tp:taxon-name-part></tp:taxon-name></italic> flower. Gap Creek, Greenville Co., SC.; c. <italic><tp:taxon-name><tp:taxon-name-part taxon-name-part-type="genus" reg="Micranthes">M.</tp:taxon-name-part> <tp:taxon-name-part taxon-name-part-type="species" reg="scopularum">scopularum</tp:taxon-name-part></tp:taxon-name></italic> flower. Wadakoe Mountain, Pickens Co., SC.; d. Typical <italic><tp:taxon-name><tp:taxon-name-part taxon-name-part-type="genus" reg="Micranthes">M.</tp:taxon-name-part> <tp:taxon-name-part taxon-name-part-type="species" reg="careyana">careyana</tp:taxon-name-part></tp:taxon-name></italic> flower. Swain Co., NC. Scale bars: 2.5 mm.</p></caption><graphic xmlns:xlink="http://www.w3.org/1999/xlink" xlink:href="phytokeys-267-309_article-162132__-g009.jpg" position="float" orientation="portrait" xlink:type="simple" id="oo_1491243.jpg"><uri content-type="original_file" xlink:type="simple">https://binary.pensoft.net/fig/1491243</uri></graphic></fig><fig id="F10" position="float" orientation="portrait"><object-id xmlns:xlink="http://www.w3.org/1999/xlink" content-type="doi" xlink:type="simple">10.3897/phytokeys.267.162132.figure10</object-id><object-id xmlns:xlink="http://www.w3.org/1999/xlink" content-type="arpha" xlink:type="simple">07FB6111-416E-5F85-B398-F4B70350C172</object-id><label>Figure 10.</label><caption><p><italic><tp:taxon-name><tp:taxon-name-part taxon-name-part-type="genus" reg="Micranthes">Micranthes</tp:taxon-name-part> <tp:taxon-name-part taxon-name-part-type="species" reg="scopularum">scopularum</tp:taxon-name-part></tp:taxon-name></italic> plant and habitat photos. From upper left to right: Flowers at anthesis, showing spreading, unspotted petals, exserted pistils and stamens and red-orange anthers; plants growing on bryophyte-covered, seepy, vertical rock face at type locality on Wadakoe Mountain (photos by S. Tessell); plants showing basal rosettes and lax scapes. From lower left to right: cluster of plants growing on moss-covered rock above creek at Gap Creek locality; flowers with hand for scale; part of inflorescence with flowers in side view showing upright sepals and short hypanthium and a developing fruit showing the 2-carpellate, follicle-like capsule (photos by M. Lanning).</p></caption><graphic xmlns:xlink="http://www.w3.org/1999/xlink" xlink:href="phytokeys-267-309_article-162132__-g010.jpg" position="float" orientation="portrait" xlink:type="simple" id="oo_1491244.jpg"><uri content-type="original_file" xlink:type="simple">https://binary.pensoft.net/fig/1491244</uri></graphic></fig></tp:treatment-sec><tp:treatment-sec sec-type="material" id="SECID0EWBCI"><title>Type.</title><p>United States of America. South Carolina, Pickens County, moss-covered seepage rocks of waterfall on Wadakoe Mountain, <named-content xmlns:xlink="http://www.w3.org/1999/xlink" content-type="dwc:verbatimCoordinates" xlink:type="simple"><named-content content-type="geo-json" specific-use="{&#34;type&#34;:&#34;Point&#34;,&#34;coordinates&#34;:[-82.843560,34.982210]}" id="NCID0E6BCI" xlink:type="simple">34.98221°N, 82.84356°W</named-content></named-content>, elev. 340 m, 18 Mar 2023, fl., <italic>Tara Hall 52</italic> (Holotype: <named-content xmlns:xlink="http://www.w3.org/1999/xlink" content-type="dwc:institutional_code" xlink:title="Western Carolina University Herbarium" xlink:href="http://grbio.org/institution/western-carolina-university" xlink:type="simple">WCUH</named-content> (WCUH0034593; Fig. <xref ref-type="fig" rid="F11">11</xref>); isotypes: CLEMS, GA, NCU, <named-content xmlns:xlink="http://www.w3.org/1999/xlink" content-type="dwc:institutional_code" xlink:title="Western Carolina University Herbarium" xlink:href="http://grbio.org/institution/western-carolina-university" xlink:type="simple">WCUH</named-content>).</p><fig id="F11" position="float" orientation="portrait"><object-id xmlns:xlink="http://www.w3.org/1999/xlink" content-type="doi" xlink:type="simple">10.3897/phytokeys.267.162132.figure11</object-id><object-id xmlns:xlink="http://www.w3.org/1999/xlink" content-type="arpha" xlink:type="simple">7822ABFE-E7E4-5B09-82B6-6BD5BA81309A</object-id><label>Figure 11.</label><caption><p>Holotype specimen of <italic><tp:taxon-name><tp:taxon-name-part taxon-name-part-type="genus" reg="Micranthes">Micranthes</tp:taxon-name-part> <tp:taxon-name-part taxon-name-part-type="species" reg="scopularum">scopularum</tp:taxon-name-part></tp:taxon-name></italic>.</p></caption><graphic xmlns:xlink="http://www.w3.org/1999/xlink" xlink:href="phytokeys-267-309_article-162132__-g011.jpg" position="float" orientation="portrait" xlink:type="simple" id="oo_1491245.jpg"><uri content-type="original_file" xlink:type="simple">https://binary.pensoft.net/fig/1491245</uri></graphic></fig></tp:treatment-sec><tp:treatment-sec sec-type="description" id="SECID0EMDCI"><title>Description.</title><p>Acaulescent, short-rhizomatous <bold><italic>herbs</italic></bold>; <bold><italic>caudex</italic></bold> scaly; <bold><italic>roots</italic></bold> fibrous.</p><p><bold><italic>Flowering stems</italic></bold> erect, leafless, 12–26 cm high.</p><p><bold><italic>Leaves</italic></bold> membranaceous, basally disposed, petiolate; <bold><italic>petioles</italic></bold> (0.3–)0.7–2.8 cm; <bold><italic>blade</italic></bold> shape variable, ovate, elliptic, orbicular, quadrate or obovate, 0.9–4.2 cm long, 0.7–2.3 cm wide, upper surfaces sparsely hispid or strigose with uniseriate trichomes, lower surfaces pubescent with multiseriate trichomes; <bold><italic>apices</italic></bold> acute to obtuse, <bold><italic>bases</italic></bold> cuneate to truncate; <bold><italic>margins</italic></bold> crenate to serrate, teeth mucronulate.</p><p><bold><italic>Inflorescences</italic></bold> lax, bracteate thyrses with monochasial subunits, with stipitate-glandular hairs on scape, branches and pedicels; <bold><italic>bracts</italic></bold> linear to elliptic, 0.6–2 cm long; <bold><italic>bracteoles</italic></bold> linear, 2–6 mm long.</p><p><bold><italic>Flowers</italic></bold> radially symmetric, pedicellate; <bold><italic>pedicels</italic></bold> 3–20 mm long; <bold><italic>hypanthium</italic></bold> ca. 1 mm long; <bold><italic>calices</italic></bold> green, shortly synsepalous, <bold><italic>sepals</italic></bold>, 1–2 mm long, broadly ovate, apices obtuse, erect to barely spreading at anthesis; <bold><italic>corollas</italic></bold> apopetalous; <bold><italic>petals</italic></bold> white, lacking spots, oblong, spreading at anthesis, 3.0–5.0 cm long, 1–2 cm wide, apices obtuse.</p><p><bold><italic>Stamens</italic></bold> 3–5 mm long; <bold><italic>filaments</italic></bold> tapering to the apex; <bold><italic>anthers</italic></bold> reddish-orange.</p><p><bold><italic>Gynoecium</italic></bold> superior, bicarpellate, glabrous, 3.5–5.0 mm long; <bold><italic>ovary</italic></bold> basally syncarpellous; <bold><italic>styles</italic></bold> and stigmas 2, slightly divergent; <bold><italic>stigmas</italic></bold> capitate.</p><p><bold><italic>Capsules</italic></bold> smooth, green, the 2 valves follicle-like, widely divergent, fused only at base, dehiscing introsely, each valve 3.5–6.0 mm long, 2.0–2.5 mm wide, styles and stigmas persistent; <bold><italic>seeds</italic></bold> numerous, brown, ellipsoid, tuberculate, ca. 0.5 mm long.</p></tp:treatment-sec><tp:treatment-sec sec-type="etymology" id="SECID0EFHCI"><title>Etymology.</title><p>The epithet means of cliffs and rock faces, as found on the steep edge of a plateau, also known as an escarpment, the landform on which the new species is found.</p></tp:treatment-sec><tp:treatment-sec sec-type="distribution" id="SECID0EKHCI"><title>Distribution, habitat and ecology.</title><p>This species is known from two populations on the southern Blue Ridge Escarpment in northwest South Carolina, ca. 340 m elevation, where it grows on moss-covered rocks within a rich cove forest on Wadakoe Mountain, both on private property and within a State Heritage Preserve and Wildlife Management Area in Pickens County, SC. and on mossy rocks in and around Gap Creek, near Marietta, within the Mountain Bridge Wilderness Area and Jones Gap State Park in Greenville County, SC.</p></tp:treatment-sec><tp:treatment-sec sec-type="phenology" id="SECID0EPHCI"><title>Phenology.</title><p>Flowers from late February to early April and fruits in mid-April to early May.</p></tp:treatment-sec><tp:treatment-sec sec-type="Preliminary conservation assessment" id="SECID0EUHCI"><title>Preliminary conservation assessment.</title><p>At this time, there are only two known populations of <italic><tp:taxon-name><tp:taxon-name-part taxon-name-part-type="genus" reg="Micranthes">Micranthes</tp:taxon-name-part> <tp:taxon-name-part taxon-name-part-type="species" reg="scopularum">scopularum</tp:taxon-name-part></tp:taxon-name></italic>, including Wadakoe Mountain, in Pickens Co., SC. (the several collection localities on the mountain are assumed to constitute the same population) and the Gap Creek watershed in Greenville Co., SC. Population sizes appear stable over the years that we have observed them, but numbers are unknown. Each population is located, at least in part, on state-owned public land protected and managed by the South Carolina Department of Natural Resources. The Gap Creek population was impacted by fallen trees and floodwaters caused by Hurricane Helene, which devastated many parts of this region on 26–27 September 2024, but the severity of the impact is unknown.</p></tp:treatment-sec><tp:treatment-sec sec-type="Paratypes" id="SECID0EFICI"><title>Paratypes.</title><p><bold>U.S.A. South Carolina</bold>: <bold>Greenville Co.</bold> • Marietta: Gap Creek, ca. 0.25 mi (0.8 km) down Gap Creek Road off U.S. Route 25. <named-content xmlns:xlink="http://www.w3.org/1999/xlink" content-type="dwc:verbatimCoordinates" xlink:type="simple"><named-content content-type="geo-json" specific-use="{&#34;type&#34;:&#34;Point&#34;,&#34;coordinates&#34;:[-82.475519,35.164122]}" id="NCID0ESICI" xlink:type="simple">35.1641220°N, 82.475519°W</named-content></named-content>. 18 Mar 2023, fl., Tara Hall 48, 54, 55, 56, 57, 58, 59 (CLEMS, NCU, <named-content xmlns:xlink="http://www.w3.org/1999/xlink" content-type="dwc:institutional_code" xlink:title="Western Carolina University Herbarium" xlink:href="http://grbio.org/institution/western-carolina-university" xlink:type="simple">WCUH</named-content>). [same location] 6 May 2023, fr., Tara Hall 49, 74, 75, 76, 77, 78, 79, 80, 81, 82 (CLEMS, NCU, <named-content xmlns:xlink="http://www.w3.org/1999/xlink" content-type="dwc:institutional_code" xlink:title="Western Carolina University Herbarium" xlink:href="http://grbio.org/institution/western-carolina-university" xlink:type="simple">WCUH</named-content>). <bold>Pickens Co.</bold> • Moss-covered seepage rocks of waterfall on Wadakoe Mountain (private), <named-content xmlns:xlink="http://www.w3.org/1999/xlink" content-type="dwc:verbatimCoordinates" xlink:type="simple"><named-content content-type="geo-json" specific-use="{&#34;type&#34;:&#34;Point&#34;,&#34;coordinates&#34;:[-82.843560,34.982210]}" id="NCID0EGJCI" xlink:type="simple">34.98221°N, 82.84356°W</named-content></named-content>, elev. 1114 ft (340 m), 19 April 2008, fr., M. Lanning 18 with P. McMillan • Cooler Property, seep on N-facing slope of Wadakoe Mountain, <named-content xmlns:xlink="http://www.w3.org/1999/xlink" content-type="dwc:verbatimCoordinates" xlink:type="simple"><named-content content-type="geo-json" specific-use="{&#34;type&#34;:&#34;Point&#34;,&#34;coordinates&#34;:[-82.844100,34.982520]}" id="NCID0EOJCI" xlink:type="simple">34.98252°N, 82.8441°W</named-content></named-content>, elev. 332 m. 18 Mar 2023, fl., S.M. Tessel 23031801 (CLEMS) • Jocassee Gorges Wildlife Management Area, west fork of ‘Cooler Creek’ on N slope of Wadakoe Mountain. 34.98203, -82.84414, elev. 348 m. 18 Mar 2023, fl. S.M. Tessel 23021802 (CLEMS).</p></tp:treatment-sec></tp:taxon-treatment>
